# Supplementary material for: Potential Protective Role of Amphibian Skin Bacteria Against Water Mold Saprolegnia spp
Source: J Fungi (Basel). 2025 Sep 2;11(9):649. doi: 10.3390/jof11090649 (PMC12471046; doi:10.3390/jof11090649)
Supplement: Supplementary file 1 [file jof-11-00649-s001.zip]

Archive with 2 entries (2 files):
- S1 Bacterial list.pdf
- S2-diferent media comparision.pdf
